# Supplementary material for: Temporal control of gene expression by the pioneer factor Zelda through transient interactions in hubs
Source: Nat Commun. 2018 Dec 5;9:5194. doi: 10.1038/s41467-018-07613-z (PMC6281682; doi:10.1038/s41467-018-07613-z)
Supplement: Supplementary file 4 — Supplementary Data 1 [file 41467_2018_7613_MOESM4_ESM.xlsx]

## Sheet: Feuil1
Supplementary Table 1
Genotype	N INACTIVE	T0	min a INACTIVE	best a INACTIVE	max a INACTIVE	Err a INACTIVE	min b INACTIVE	best b INACTIVE	max b INACTIVE
snaE	216	222.42	2.84219	2.84219	2.84219	6.16554e-08	231.251	231.251	231.251
snaE+1Zld5'	132	265.72	2.69739	2.6974	2.6974	9.00786e-07	152.894	152.894	152.894
snaE+1Zld3'	14	214.13	2.92639	2.92639	2.92639	7.13166e-08	76.1713	76.1713	76.1713
snaE+2Zld	101	236.61	1.66029	1.81927	1.99864	0.0924714	123.714	137.104	150.629
snaE+3Zld	10	221.91	2	2.65585	2.65585	0.140865	39.7949	39.7949	54.5049
white-RNAi	363	280.301	2.68649	2.68649	2.6865	8.25477e-07	160.168	160.168	160.168
zelda-RNAi	57	372.282	2.92526	2.92526	2.92526	5.08735e-08	223.795	223.795	223.795
Genotype	Err b INACTIVE	p1 INACTIVE	Err p1 INACTIVE	p2 INACTIVE	Err p2 INACTIVE	p3 INACTIVE	Err p3 INACTIVE	O INACTIVE
snaE	5.2516e-08	0.078905	1.11043e-06	0	0	0.921095	9.5124e-08	0.000443765
snaE+1Zld5'	1.68745e-07	0.151301	8.02957e-06	0	0	0.848699	1.43147e-06	0.00081026
snaE+1Zld3'	7.22391e-08	0.0368031	2.83537e-06	0	0	0.963197	1.08337e-07	0.00230488
snaE+2Zld	0.0981065	0.31614	0.0453161	0.548454	0.269932	0.135406	1	0.000279921
snaE+3Zld	0.155992	0	0	0.344152	0.487927	0.655848	1	0.00134017
white-RNAi	8.02643e-08	0.156753	7.07368e-06	0	0	0.843247	1.31494e-06	0.000226271
zelda-RNAi	5.00995e-08	0.0373723	1.99102e-06	0	0	0.962628	7.72979e-08	0.000664141
Genotype	N ACTIVE	T0	min a ACTIVE	best a ACTIVE	max a ACTIVE	Err a ACTIVE	min b ACTIVE	best b ACTIVE	max b ACTIVE
snaE	70	222.42	2	2	2.00021	5.34334e-05	146.879	146.895	146.895
snaE+1Zld5'	73	265.72	1.66689	2.29019	2.29019	0.157515	73.1815	73.1816	103.158
snaE+1Zld3'	189	214.13	2.79734	2.79734	2.79734	2.87247e-07	32.7308	32.7308	32.7308
snaE+2Zld	115	236.61	3	3	3	0	64.2968	64.2968	64.2968
snaE+3Zld	217	221.91	2.9392	2.9392	2.93921	1.71509e-07	39.2892	39.2892	39.2892
white-RNAi	126	280.301	1.82119	2.48562	2.48562	0.154275	77.9845	77.9846	109.953
zelda-RNAi	29	372.282	1.08931	1.79487	1.79487	0.244631	144.828	144.828	251.302
Genotype	Err b ACTIVE	p1 ACTIVE	Err p1 ACTIVE	p2 ACTIVE	Err p2 ACTIVE	p3 ACTIVE	Err p3 ACTIVE	O ACTIVE
snaE	5.34364e-05	7.30301e-25	0	1	0.000106884	3.26448e-08	1	0.00154203
snaE+1Zld5'	0.169994	0.354906	0.0378545	0	1	0.645094	1	0.000990574
snaE+1Zld3'	8.2383e-08	0.10133	3.96491e-06	0	0	0.89867	4.47065e-07	0.00122923
snaE+2Zld	3.80284e-08	0	0	0	0	1	0	0.000266711
snaE+3Zld	6.51314e-08	0.0303977	8.29175e-06	0	0	0.969602	2.59952e-07	0.00144773
white-RNAi	0.170103	0.257188	0.182558	0	1	0.742812	1	0.00048756
zelda-RNAi	0.268785	0.602564	0.218547	0	1	0.397436	0.86438	0.000909004
Supplementary Table1: Results of the fit of the homogeneous jump model to our live imaging data. This model has 3 free parameters ‘b’, ‘p1’ and ‘p2’. The parameter ‘a’ was computed with Supplementary Equation 3. The parameter 'p3' is obtained from p1+p2+p3=1. All the parameters were fit into two conditions: from inactive mothers (red) and from active mothers (green). The relative uncertainty due …
