# Supplementary material for: Temporal control of gene expression by the pioneer factor Zelda through transient interactions in hubs
Source: Nat Commun. 2018 Dec 5;9:5194. doi: 10.1038/s41467-018-07613-z (PMC6281682; doi:10.1038/s41467-018-07613-z)
Supplement: Supplementary file 5 — Supplementary Data 2 [file 41467_2018_7613_MOESM5_ESM.xlsx]

## Sheet: Feuil1
Supplementary Table 2
Genotype	N INACTIVE	T0	a INACTIVE	Err a INACTIVE	b1 INACTIVE	Err b1 INACTIVE	b2 INACTIVE	Err b2 INACTIVE	b3 INACTIVE
snaE	216	222.42	2.84579	0.00153357	223.265	0.0426714	235.112	0.0339617	235.127
snaE+1Zld5'	132	265.72	2.71287	0.000296282	141.469	0.00405613	158.165	0.00450081	158.161
snaE+1Zld3'	14	214.13	2.92666	0.000385745	75.7203	0.0126066	76.3874	0.0216854	76.4011
snaE+2Zld	101	236.61	2.72617	0.238604	28.9898	0.737783	199.302	0.550015	57.8622
snaE+3Zld	10	221.91	2.98928	0.198282	19.539	0.566281	70.5873	0.56635	19.5884
white-RNAi	363	280.301	2.70148	0.00403635	149.321	0.0494077	165.1	0.0199695	165.104
zelda-RNAi	57	372.283	2.92589	0.000522015	220.272	0.0319547	225.549	0.0296323	225.547
Genotype	Err b3 INACTIVE	p1 INACTIVE	Err p1 INACTIVE	p2 INACTIVE	Err p2 INACTIVE	p3 INACTIVE	Err p3 INACTIVE	O INACTIVE
snaE	0.0348258	0.0771054	0.0282185	0	0	0.922895	0.00236461	0.00044301
snaE+1Zld5'	0.00449252	0.143563	0.00280446	0	0	0.856437	0.000469208	0.000806851
snaE+1Zld3'	0.018391	0.0366688	0.0154525	0	0	0.963331	0.000585931	0.00230486
snaE+2Zld	0.928071	0.136914	0.58889	0	1	0.863086	1	0.000213676
snaE+3Zld	0.940068	0.00535869	1	0	1	0.994641	1	0.00122181
white-RNAi	0.022692	0.149258	0.0357222	0	0	0.850742	0.00641707	0.000224996
zelda-RNAi	0.0271826	0.0370546	0.0205938	0	0	0.962945	0.000793074	0.000663941
Genotype	N ACTIVE	T0	a ACTIVE	Err a ACTIVE	b1 ACTIVE	Err b1 ACTIVE	b2 ACTIVE	Err b2 ACTIVE	b3 ACTIVE
snaE	70	222.42	3	0.2	42.7975	0.668343	215.266	0.670178	42.7975
snaE+1Zld5'	73	265.72	2.48483	0.195956	44.6669	0.395069	82.7188	0.109807	82.7188
snaE+1Zld3'	189	214.13	2.80285	0.000948458	31.3551	0.020513	33.3914	0.0111983	33.3911
snaE+2Zld	115	236.61	3	0	64.2934	0.0172631	64.2934	0.014439	64.3085
snaE+3Zld	217	221.91	2.93958	0.000365195	38.854	0.0180132	39.5052	0.0136688	39.5052
white-RNAi	126	280.301	2.75487	0.0797763	26.3814	0.617976	119.352	0.3074	74.8104
zelda-RNAi	29	372.283	2.40013	0.0025628	41.8544	0.0160399	181.507	0.197304	123.533
Genotype	Err b3 ACTIVE	p1 ACTIVE	Err p1 ACTIVE	p2 ACTIVE	Err p2 ACTIVE	p3 ACTIVE	Err p3 ACTIVE	O ACTIVE
snaE	0.936491	0	0	0	1	1	1	0.00133959
snaE+1Zld5'	0.859483	0.257583	0.122387	0	1	0.742417	1	0.000951861
snaE+1Zld3'	0.0224022	0.0985775	0.0133726	0	0	0.901423	0.00147499	0.00122815
snaE+2Zld	0.0216437	0	0	0	0	1	0	0.000266706
snaE+3Zld	0.00826677	0.0302085	0.0175884	0	0	0.969791	0.000553539	0.00144764
white-RNAi	0.308778	0.122563	0.454658	0	0	0.877437	0.131172	0.000421556
zelda-RNAi	0.200115	0.299936	0.0101653	0	0	0.700064	0.00439868	0.000519865
Supplementary Table2 : Results of the fit of the heterogeneous jump model to our live imaging data. This model has 5 free parameters ‘p1’, ’p2’, ‘b1’, ‘b2’, and ‘b3’. The parameter 'p3' is obtained from p1+p2+p3=1. The parameter ‘a’ was computed with Supplementary Equation 3. All the parameters were fit into two conditions: from inactive mothers (red) and from active mothers (green). The relative…
