# Supplementary material for: Temporal control of gene expression by the pioneer factor Zelda through transient interactions in hubs
Source: Nat Commun. 2018 Dec 5;9:5194. doi: 10.1038/s41467-018-07613-z (PMC6281682; doi:10.1038/s41467-018-07613-z)
Supplement: Supplementary file 6 — Supplementary Data 3 [file 41467_2018_7613_MOESM6_ESM.xlsx]

## Sheet: Feuil1
Supplementary Table 3: Primers
Cloning Primers
zld-snaE-F	ATGCGGCCGCCAGGTAGCCTTGGTCCTACCTTCG
zld-zld-snaE-F	ATGCGGCCGCCAGGTAGCAGGTAGCCTTGGTCCTACCTTCG
snaE-R	CCCTCGAGCCAAAGGCAACGCCGATTTCC
snaE-F	AGCGGCCGCCCTTGGTCCTACCTTCG
zld3’-snaE-R	CCTCGAGCTACCTGCCAAAGGCAACGCCGATTTCC
snaShad-F	atttgcggccgcCGCATTGAGGTGTTTTG
snaShad-R	cgggatcccggctagccgCCACTGCAACTAGCT
docE-F	atttgcggccgcAGCTGTCATACAAACGCCC
docE-R	cgggatcccgccctcgagCGATACTCTCGCATAGAGGACC
zld-snaE-mid-F	tagGCGTGTCCAAATGTTTTGTTG
zld-snaE-mid-R	cctgCTGGCGCTACGGGAAAAG
qRT-PCR Primers
Zld1_F	ACCCAATGCCACAATTAGCG
Zld1_R	AACTGTTGCTGCGTCGATTG
Zld2_F	AGTTCACCGTACATCAAGGAG
Zld2_R	CTTCTGGGAATCTAGGTCGAG
RpL32_R	CGACGCACTCTGTTGTCG
RpL32F	CTTCATCCGCCACCAGTC
Ash1_F	GAGCGGTCAGCAAGAAAGTGAAG
Ash1_R	CTTCAAGGGCAGATCGTCCTCTGA
Probe Primers
Doc1-int-R	AGGACTTGATTAAGTGGCCTGCC
Doc1-int-F	CCTATCTCATACGAGTACGAG
Supplementary Table3: List of all the primers used in this study
